# Supplementary material for: Clinicopathologic Characteristics Associated with Prognosis in Ocular Extranodal Marginal Zone B Cell Lymphoma
Source: Medicina (Kaunas). 2022 Jun 17;58(6):818. doi: 10.3390/medicina58060818 (PMC9229471; doi:10.3390/medicina58060818)
Supplement: Supplementary file 1 [file medicina-58-00818-s001.zip]

Archive with 1 entries (1 files):
- medicina-1719651-supplementary.pdf
